# Supplementary material for: Association between deep gray matter iron deposition and clinical symptoms in Parkinson’s disease: a quantitative susceptibility mapping study
Source: Front Neurol. 2025 Jan 6;15:1442903. doi: 10.3389/fneur.2024.1442903 (PMC11743366; doi:10.3389/fneur.2024.1442903)
Supplement: Supplementary file 1 [file Table_1.XLSX]

## Sheet: Sheet1
Group	PatientID	Gender	Age	HY stage	Duration	UPDRS-III	HAMA	HAMD	MMSE	SN	RN	PT	GP	CN
0	1	1	56	1	10	32	4	0	27	0.06175	0.07935	0.113	0.1675	0.08105
0	2	0	61	0	6	14	14	14	24	0.0499	0.08305	0.1075	0.118	0.04105
0	3	1	58	0	3	20	17	10	30	0.07005	0.09215	0.09915	0.152	0.0809
0	4	1	45	0	1	9	14	3	25	0.0397	0.0894	0.06815	0.1242	0.0435
0	5	0	66	0	4	18	8	2	29	0.05065	0.132	0.1275	0.137	0.0634
0	6	0	70	1	5	21	12	16	29	0.11115	0.0803	0.0772	0.133	0.0482
0	7	0	63	1	6	19	22	11	25	0.1047	0.1035	0.1015	0.1315	0.06135
0	8	0	56	0	2	12	5	7	25	0.0981	0.0877	0.1105	0.1395	0.07465
0	9	1	61	1	6	23	19	9	26	0.06765	0.08415	0.0855	0.1415	0.05945
0	10	0	63	0	0.5	8	15	7	26	0.1045	0.135	0.09525	0.1815	0.037
0	11	0	52	0	3	15	11	2	25	0.0657	0.095	0.0721	0.136	0.06165
0	12	0	45	0	7	19	8	3	27	0.0922	0.05475	0.0884	0.1245	0.07995
0	13	0	58	1	8	31	8	3	26	0.04565	0.05925	0.0842	0.1215	0.07685
0	14	0	63	0	3	9	11	1	25	0.025695	0.1023	0.0821	0.0896	0.07525
0	15	1	69	1	5	21	19	15	26	0.0466	0.11285	0.1325	0.1585	0.08405
0	16	1	59	1	9	35	15	10	26	0.1145	0.1335	0.10885	0.14	0.05665
0	17	0	68	0	6	17	9	1	26	0.03485	0.04	0.0714	0.12135	0.0761
0	18	0	56	0	0.5	9	13	3	27	0.1055	0.1355	0.0792	0.1295	0.0688
0	19	1	55	0	0.5	5	11	13	29	0.06355	0.07295	0.1157	0.1685	0.0592
0	20	1	76	1	4	23	16	8	27	0.0619	0.0568	0.1115	0.2435	0.0907
0	21	1	54	0	1.5	11	16	16	22	0.0549	0.0568	0.07465	0.1485	0.0547
0	22	0	49	0	4	17	4	0	28	0.0712	0.07315	0.0855	0.1185	0.05765
0	23	0	55	0	2	7	7	0	29	0.012565	0.06975	0.07725	0.0791	0.08335
0	24	0	66	1	5	17	18	14	22	0.04725	0.134	0.14	0.182	0.0583
0	25	0	62	1	13	40	12	11	27	0.0934	0.05365	0.09555	0.1395	0.07555
0	26	1	69	0	2	18	10	5	26	0.03835	0.0744	0.08895	0.1355	0.0777
0	27	0	76	0	3	14	8	3	22	0.08025	0.122	0.0888	0.10725	0.06375
0	28	0	73	0	1	7	13	4	30	0.05265	0.09945	0.0961	0.135	0.0773
0	29	0	57	1	6	26	15	15	27	0.05875	0.1135	0.04485	0.08765	0.0293
0	30	1	56	0	3	18	18	10	25	0.08665	0.08005	0.05595	0.152	0.047
0	31	1	70	1	5	19	6	3	25	0.0768	0.0902	0.0638	0.1045	0.05095
0	32	0	48	1	8	30	13	9	28	0.0633	0.0784	0.0574	0.09625	0.0498
0	33	1	68	0	5	24	8	2	18	0.07105	0.1351	0.0488	0.07105	0.032
0	34	0	55	1	5.5	37	7	5	24	0.03855	0.0964	0.0882	0.1285	0.04285
0	35	1	68	0	1.5	10	9	2	23	0.06545	0.09835	0.08655	0.1785	0.02725
0	36	0	53	0	0.8	8	4	1	28	0.07	0.113	0.0639	0.09595	0.05705
0	37	1	68	0	0.3	10	16	8	25	0.0546	0.108	0.0868	0.10295	0.07155
0	38	1	59	0	2	9	9	2	27	0.0481	0.1265	0.08905	0.0903	0.04345
0	39	0	67	0	0.5	7	18	4	28	0.04865	0.07265	0.0687	0.1053	0.03035
0	40	0	61	1	8	50	18	12	26	0.123	0.1027	0.0888	0.12	0.06685
0	41	1	71	1	10	34	20	15	18	0.1355	0.0756	0.137	0.162	0.08945
0	42	0	71	0	2.5	30	20	7	28	0.0708	0.06255	0.0804	0.118	0.03425
0	43	1	63	0	8	28	12	7	17	0.0807	0.101	0.103	0.2095	0.02345
0	44	1	73	1	5	21	8	7	24	0.0574	0.151	0.1285	0.189	0.0944
0	45	0	76	0	1.5	12	9	6	27	0.0464	0.05615	0.07915	0.1135	0.0673
0	46	0	66	0	3	14	8	6	28	0.07745	0.133	0.0817	0.1275	0.07365
0	47	1	71	0	0.5	10	8	5	25	0.101	0.133	0.132	0.186	0.0648
0	48	0	56	0	0.5	6	9	7	29	0.06355	0.117	0.08595	0.146	0.06945
0	49	1	62	1	15	46	16	13	18	0.10315	0.1215	0.1175	0.2045	0.0792
0	50	1	65	1	8	43	13	9	26	0.07725	0.06165	0.09155	0.134	0.05355
0	51	0	82	1	18	48	15	11	23	0.1002	0.1107	0.134	0.2205	0.08225
0	52	0	59	1	7	29	14	9	25	0.1063	0.08575	0.10815	0.201	0.0831
0	53	0	81	1	9	33	18	12	17	0.0668	0.0936	0.1495	0.186	0.09385
0	54	1	69	1	5	29	13	9	26	0.09605	0.0874	0.127	0.1665	0.08695
0	55	0	76	1	12	42	8	6	28	0.04375	0.0933	0.0762	0.10965	0.0759
0	56	1	55	0	3	13	8	4	24	0.0705	0.05925	0.0962	0.134	0.0535
1	57	0	74							0.0545	0.1043	0.09435	0.1085	0.0804
1	58	1	42							0.0671	0.0361	0.07605	0.145	0.04725
1	59	1	64							0.07795	0.1175	0.09385	0.135	0.0659
1	60	1	56							0.0561	0.075	0.05365	0.08825	0.04885
1	61	0	59							0.05435	0.1115	0.07525	0.07595	0.02965
1	62	1	71							0.05795	0.1295	0.08125	0.0755	0.03105
1	63	0	57							0.02025	0.116	0.08235	0.1245	0.02035
1	64	0	55							0.05795	0.117	0.0822	0.113	0.07975
1	65	1	55							0.0536	0.109	0.07215	0.0981	0.05845
1	66	1	83							0.0427	0.08335	0.0856	0.1265	0.05045
1	67	0	57							0.05515	0.104	0.0924	0.11	0.06395
1	68	1	60							0.064	0.08855	0.10065	0.149	0.03455
1	69	0	54							0.05575	0.08575	0.06465	0.1105	0.0464
1	70	0	73							0.0678	0.107	0.119	0.121	0.062
1	71	0	65							0.02605	0.05505	0.0816	0.09825	0.05615
1	72	1	55							0.07025	0.07125	0.06275	0.0881	0.0096
1	73	0	68							0.0706	0.08225	0.0881	0.10225	0.0367
1	74	0	47							0.06965	0.06285	0.06605	0.1275	0.0617
1	75	0	56							0.01635	0.0769	0.08735	0.1115	0.0759
1	76	0	71							0.08245	0.08225	0.1185	0.1105	0.05845
1	77	1	80							0.09195	0.0911	0.1085	0.137	0.0854
1	78	1	59							0.016345	0.05345	0.0898	0.1445	0.0727
1	79	1	71							0.03245	0.084	0.09205	0.12	0.0882
1	80	0	59							0.05175	0.1005	0.0954	0.1245	0.086
1	81	0	75							0.06905	0.0974	0.0905	0.145	0.07435
1	82	1	60							0.0502	0.108	0.108	0.1145	0.0541
1	83	1	41							0.046	0.08585	0.06755	0.1245	0.0527
1	84	0	71							0.05455	0.0667	0.1013	0.131	0.0717
1	85	1	62							0.04945	0.082	0.07235	0.1165	0.06385
Group： 0 = PD patients 1 = Healthy controls
Gender: 0 = Male 1 = Female
HY： 0 = Early stage 1 = Advanced stage
UPDRS-III, the third part of the MDS-Unified PD Rating Scale; HAMA, Hamilton Anxiety Scale; HAMD, Hamilton Depression Scale; MMSE, Mini-Mental Status Examination.
